# Supplementary material for: Urinary Metabolomic Differentiation of Infants Fed on Human Breastmilk and Formulated Milk
Source: Metabolites. 2024 Feb 16;14(2):128. doi: 10.3390/metabo14020128 (PMC10890188; doi:10.3390/metabo14020128)
Supplement: Supplementary file 1 [file metabolites-14-00128-s001.zip]

Archive with 1 entries (1 files):
- metabolites-2756135-supplementary.pdf
